# Supplementary material for: Structural basis for the transport and regulation mechanism of the multidrug resistance-associated protein 2
Source: Nat Commun. 2025 Jan 8;16:484. doi: 10.1038/s41467-024-55810-w (PMC11711199; doi:10.1038/s41467-024-55810-w)
Supplement: Supplementary file 4 — Source Data [file 41467_2024_55810_MOESM4_ESM.xlsx]

## Sheet: 1F
ATP hydrolysis values at saturating ATP for Fig. 1F
	WT	EQ	R928A/K932A	Scramble
Exp. 1	14.2486	0.031961
	15.9063	-0.0427952
	14.9637	-0.674973
Exp. 2	13.6235		20.4521
	13.1137		19.7828
	12.7231		20.8325
Exp. 3	7.39299			63.2876
	4.9299			70.2978
	6.95905			75.3051

## Sheet: 1G
ATP titration for Fig. 1G
Wild Type MRP2
	ATP (mM)	Well 1	Well 2	Well 3
Exp. 1	4	14.2486	15.9063	14.9637
	2	11.2031	12.2855	11.9621
	1	11.0314	9.65493	8.87974
	0.5	8.70693	8.67118	8.3494
	0.25	6.08505	6.60022	5.58288
	0.125	3.60022	3.21506	3.96262
	0.0625	1.9675	2.43391	2.6533
	0.03125	1.35861	0.828819	1.20423
Exp. 2	4	14.7248	13.8807	13.9297
	2	11.7906	11.7784	11.8151
	1	11.6171	10.9993	10.8342
	0.5	9.03111	8.73753	8.69472
	0.25	6.44345	6.31501	7.01837
	0.125	4.45032	4.802	5.18977
	0.0625	2.5198	2.94732	3.18035
	0	0.183262	0.442712	0.164608
Scramble MRP2
	ATP (mM)	Well 1	Well 2	Well 3
Exp. 1	4	34.0498	33.3027	31.0958
	2	29.3571	26.7249	26.8398
	1	29.4989	26.3264	23.6253
	0.5	20.528	21.3786	18.2177
	0.25	17.3472	16.4621	17.0253
	0.125	13.2266	13.284	13.5254
	0.0625	9.88751	9.68176	8.77487
	0	-0.0315709	0.381533	-0.130192
Exp. 2	4	35.5144	35.3106	34.8722
	2	28.4689	27.9592	27.9083
	1	28.9902	27.3389	25.1982
	0.5	21.5722	21.4907	21.4397
	0.25	16.4811	16.6442	16.685
	0.125	12.5894	12.304	11.6006
	0.0625	8.16395	8.23836	8.66038
	0	-0.0673462	1.10839	0.421339

## Sheet: 2F
LTC4 titration for Fig. 2F
[LTC4] (μM)	WT			Scramble
16	22.2252	20.6342	17.4313	126.588	125.211	135.768
8	15.0839	15.522	14.0838	101.051	120.705	117.492
4	12.5299	11.8894	12.2241	121.331	114.988	119.995
2	9.6949	11.3356	8.10794	93.6652	107.519	87.0305
1	8.12034	10.9926	7.23595	108.52	101.134	104.055
0.5	10.166	9.48827	7.3434	93.6652	98.2552	101.51
0.25	7.50044	8.94275	7.98396	89.868	88.6579	93.9156
0	7.39299	4.9299	6.95905	63.2876	70.2978	75.3051
